# Supplementary material for: Identification of Essential Genes Associated With Prodigiosin Production in Serratia marcescens FZSF02
Source: Front Microbiol. 2021 Jul 22;12:705853. doi: 10.3389/fmicb.2021.705853 (PMC8339205; doi:10.3389/fmicb.2021.705853)
Supplement: Supplementary file 1 [file Data_Sheet_1.XLSX]

## Sheet: Sheet1
Table S1 Mutants with pig cluster genes inserted in this study
Gene	Accession No	Strain name （insertion site/gene length）
PigA	QJU38817.1	C17 (992/1158), C11 (992/1158), E32 (992/1158)
PigB	QJU42598.1	A13 (2010/2016), G7 (2010/2016), E15 (294/2016), F5 (162/2016), E18 (294/2016), F4 (162/2016), D12 (864/2016), D10 (864/2016),
		C10 (1850/2016)
PigC	QJU38816.1	C18 (1131/2667), E22 (1643/2667)
PigD	QJU38815.1	C3 (1474/2604)， C20 (1556/2604)， C14 (426/2604)， D21 (1574/2604)，B2 (1719/2604)，D11 (642/2604)，C19 (1556/2604)，
		E17 (426/2604)
PigE	QJU38814.1	C15 (1472/2562)，A8 (812/2562)，C27 (1653/2562)，F2 (1710/2562)
PigF	QJU38813.1	F13 (542/1017)，D7 (746/1017)，F17 (85/1017)，A24 (85/1017)，G3 (85/1017)
PigH	QJU38811.1	E3 (1444/1947)，F3 (1006/1947)，B3 (907/1947)，B10 (1444/1947)
PigI	QJU38810.1	D5 (480/1476)
PigL	QJU38807.1	D4 (175/648)，C33 (178/648)
PigM	QJU38806.1	A20 (838/1059)
