# Supplementary material for: Identification of Essential Genes Associated With Prodigiosin Production in Serratia marcescens FZSF02
Source: Front Microbiol. 2021 Jul 22;12:705853. doi: 10.3389/fmicb.2021.705853 (PMC8339205; doi:10.3389/fmicb.2021.705853)
Supplement: Supplementary file 2 [file Data_Sheet_2.XLSX]

## Sheet: Sheet1
Table S2 Mutants with non-prodigiosin biosynthetic cluster genes inserted in this study
No	Gene accession number	Gene function	Strain name（insertion site/gene length）
1	QJU40663.1	type VI secretion protein	F22 (380/435), F10 (370/435), C24 (270/435), D23 (382/435), C29 (321/435), A6 (370/435), F16 (154/435)
2	QJU41881.1	outer membrane channel protein TolC	C6 (627/1518)
3	QJU38779.1	multidrug efflux system protein AcrB	F19 (1105/3147), D17 (1855/3147)
4	QJU38955.1	protein TolR	E21 (221/429)
5	QJU38958.1	peptidoglycan-associated lipoprotein	E27 (395/516), G4 (194/516), A1 (194/516)
6	QJU42436.1	envelope stress sensor histidine kinase CpxA	C12 (792/1395),F23 (513/1395), F9 (685//1395), E23 (513/1395)
7	QJU42634.1	Dihydroorotate dehydrogenase (quinone)	A11 (326/1011), C16 (802/1011), C23 (217/1011), C26 (931/1011), F11 (33/1011), E2 (449/1011), E19 (225/1011), B8 (832/1011), B5 (832/1011), E10 (449/1011), A3 (823/1011), A12 (225/1011), E16 (483/1011), E29 (326/1011), B4 (449/1011)
8	QJU39566.1	dihydroorotase	C30 (224/1047)
9	QJU38432.1	carbamoyl-phosphate synthase large subunit	B7 (1627/3225)
10	QJU38240.1	aspartate carbamoyltransferase	F20 (630/936)
11	QJU42685.1	orotidine 5'-phosphate decarboxylase	C32 (153/729)
12	QJU42211.1	sensory histidine kinase in two-component regulatory system with OmpR（EnvZ）	E12 (305/1371)
13	QJU42212.1	osmolarity response regulator/DNA-binding response regulator OmpR	D6 (317/720), F12 (317/720), E26 (515/720), D9 (190/720)
14	QJU39928.1	Transcriptional regulator SlyA	A4 (313/432)，D25 (322/432)，E23 (313/432)，F7 (322/432)
15	QJU39932.1	pyridoxamine 5'-phosphate oxidase	E37 (282/747)
16	QJU42755.1	pitrilysin	E35 (1071/2877)
17	QJU40321.1	Lipopolysaccharide assembly protein B （LapB）	B9 (518/1173)
18	QJU39875.1	undecaprenyl phosphate-alpha-L-ara4N exporter	A15 (42/345)
19	QJU38539.1	RNA polymerase sigma factor RpoS	F8 (262/999)
20	QJU38943.1	succinate dehydrogenase flavoprotein subunit	A19 (29/1767)，G2 (1309/1767)
21	QJU42244.1	67 bp at 5' side: aspartate-semialdehyde dehydrogenase64 bp at 3' side: antibiotic transporter	G16，G1,A9
22	QJU41131.1	long-chain fatty acid transporter FadL	E36 (539/1323)，D15 (539/1323)，E8 (324/1323)，E30 (539/1323)
23	QJU40435.1	long-chain-fatty-acid--CoA ligase	D16 (820/1689)，E5 (710/1689)，E7 (1321/1689)
24	QJU38430.1	4-hydroxy-tetrahydrodipicolinate reductase	A22 (708/822)
25	QJU42520.1	F0F1 ATP synthase subunit B	D2 (458/471)
26	QJU40696.1	Transcriptional regulatory protein RcsA	E13 (594/630)
27	QJU38845.1	N5-carboxyaminoimidazole ribonucleotide mutase	E6 352/525
28	QJU38255.1	DEAD/DEAH box helicase	A7 (124/3132)，D3 (208/3132)，F18 (196/3132)，D22 (59/3132)
29	QJU39474.1	DNA helicase IV	D18 (985/2055)
30	QJU40517.1	succinylglutamate desuccinylase	G5 (619/984)
31	QJU39302.1	polysaccharide export protein Wza	G4 (925/1134)
32	QJU39407.1	ATPase and specificity subunit of ClpA-ClpPATP-dependent serine protease, chaperone activity	D19 (2085/2280)
33	QJU41312.1	bifunctional hydroxy-methylpyrimidine kinase/ hydroxy-phosphomethylpyrimidine kinase	C22 (745/801)
